# Supplementary material for: COVID-19 Vaccination and Mental Stress within Diverse Sociodemographic Groups
Source: Int J Environ Res Public Health. 2022 Oct 9;19(19):12932. doi: 10.3390/ijerph191912932 (PMC9565099; doi:10.3390/ijerph191912932)
Supplement: Supplementary file 1 [file ijerph-19-12932-s001.zip]

Archive with 4 entries (4 files):
- Supplementary Information S3 (Dataset congtaining the pubic responses per each survey question).xlsx
- Supplimentary Information S1.pdf
- Supplimentry Information S2.pdf
- Survey Outcomes.pdf
